# Supplementary material for: L-Type Voltage-Gated Ca2+ Channels Are Targeted by Terpenes from Hyptis crenata Essential Oil in Vascular Electromechanical Coupling
Source: Med Sci (Basel). 2026 May 20;14(2):262. doi: 10.3390/medsci14020262 (PMC13214819; doi:10.3390/medsci14020262)
Supplement: Supplementary file 1 [file medsci-14-00262-s001.zip]

Archive with 1 entries (1 files):
- medsci-4241147-supplementary.pdf
